# Supplementary material for: Myeloid-Derived Suppressor Cells in Solid Tumors
Source: Cells. 2022 Jan 17;11(2):310. doi: 10.3390/cells11020310 (PMC8774531; doi:10.3390/cells11020310)
Supplement: Supplementary file 1 [file cells-11-00310-s001.zip]

Archive with 1 entries (1 files):
- cells-1510446-supplementary.pdf
